# Supplementary material for: Management and Quality Control of Large Neuroimaging Datasets: Developments From the Barcelonaβeta Brain Research Center
Source: Front Neurosci. 2021 Apr 15;15:633438. doi: 10.3389/fnins.2021.633438 (PMC8081968; doi:10.3389/fnins.2021.633438)
Supplement: Supplementary file 1 [file Table_1.XLSX]

## Sheet: Sheet1
Supplementary Table 1. Examples of Tests found in bbrc-validator. Each Test is attached to a Validator. Validators are triggered as pipelines on specific events eg. ArchivingValidator every time an MR session is archived; PetSessionValidator every time a PET session is imported; ASHSValidator every time the ASHS pipeline is completed. Each Test is also described by a `docstring`: docstrings are s…
validator	test	docstring
ANTSValidator	ANTSSnapshot	This test creates an snapshot of the results generated by ANTs. The snapshot includes a T1w image as background (grayscale) and a coregistered T2w image as additional overlay (red colormap). Test passes if the snapshot is created successfully, fails otherwise. Does not tell anything on the segmentation quality.
ANTSValidator	HasCorrectANTsVersion	This test checks the version of ANTs used. Passes if ANTS outputs were created using the expected version (`2.3.1.0.post149-gd15f7`).
ANTSValidator	HasCorrectItems	Passes if an ANTS resource is found and such resource contains the main expected items.
ASHSValidator	AreCAVolumesConsistent	Checks that the volumes of the Cornu Ammonis main subregions from ASHS hippocampal segmentation results are supposedly consistent in size. Passes if `CA1` > `CA3` > `CA2` and fails otherwise.
ASHSValidator	ASHSSnapshot	This test creates an snapshot of the results generated by ASHS. Passes if the snapshot is created successfully. Fails otherwise. Does not tell anything on the segmentation quality.
ASHSValidator	HasAllSubfields	Passes if all hippocampal subfields are found in the resulting segmentation. Fails otherwise.
ASHSValidator	HasCorrectASHSVersion	This test checks the version of ASHS used. Passes if ASHS outputs were created using the expected version (`ASHS version 1.0.0 Release date: 20170915`).
ASHSValidator	HasCorrectItems	Passes if an ASHS resource is found and such resource contains the main expected items.
ASHSValidator	HasNormalSubfieldVolumes	This test compares subfield volumes with predefined boundaries. Passes if the number of subfields falling outside such volume boundaries is strictly lower than 4. Fails otherwise.
CAT12SegmentValidator	CAT12SegmentExecutionTime	This test checks the execution time of `CAT12 Segment` command. Test passes if execution timespan is within an _acceptable_ range of time (i.e. 20 to 60 minutes); fails otherwise.
CAT12SegmentValidator	CAT12SegmentIQRScore	This test checks the `Image Quality Rating` (IQR) score calculated by `CAT12 Segment`. This score is a weighted average of multiple data quality metrics (i.e. image resolution, noise and bias). Tests passes if `CAT12 Segment` IQR score is higher than a given threshold (i.e. 75%); fails otherwise.
CAT12SegmentValidator	CAT12SegmentSnapshot	This test creates an snapshot of the results generated by CAT12_SEGMENT. Passes if the snapshot is created successfully. Fails otherwise. Does not tell anything on the segmentation quality.
CAT12SegmentValidator	HasCorrectCATVersion	This test checks the version of `CAT` used. Passes if CAT12_SEGMENT outputs were created using the expected version (i.e. `CAT12.6 Release: 1450`).
CAT12SegmentValidator	HasCorrectItems	Passes if a CAT12_SEGMENT resource is found and such resource contains the main expected items.
CAT12SegmentValidator	HasCorrectMatlabVersion	This test checks the version of `MATLAB` used by CAT toolbox. Passes if CAT12_SEGMENT outputs were created using the expected version (i.e. `9.5.0 (R2018b)`).
CAT12SegmentValidator	HasCorrectOSVersion	This test checks the OS version on which CAT12_SEGMENT was executed. Passes if OS version matches the expected version (i.e. `Linux 4.4.120`); fails otherwise.
CAT12SegmentValidator	HasCorrectSPMVersion	This test checks the version of `SPM` used by CAT toolbox. Passes if CAT12_SEGMENT outputs were created using the expected SPM version (i.e. `SPM12 Release: 7487`).
ArchivingValidator	HasBvecBvalInDWIScans	Diffusion-weighted datasets should have a BVEC and a BVAL pair of files generated by the conversion to NIfTI. Test passes if the dataset has such files with non-empty BVEC and BVAL values or simply no DWI/DTI scans included. Fails otherwise.
ArchivingValidator	HasCorrectSequenceAttributes	Every relevant scanning protocol has a set of DICOM metadata attributes describing -among other things- the acquisition protocol parameters used and the imaging data itself. This checks a subset of DICOM attributes against predefined accepted values for each relevant scanning sequence in the dataset. Fails if any relevant sequence has an unexpected value for a DICOM metadata attributes. Passes if…
ArchivingValidator	HasCorrectSequences	Every protocol has a given list of sequences with specific number of frames per sequence. This check includes a series of controls (see `xnat-monitor`). Fails if a major sequence is missing or has a wrong number of frames. Passes if the major sequences are present with the right number of frames. Returns a summary of the performed controls.
ArchivingValidator	HasDuplicatedSequences	Every sequence should have a unique identifier (SeriesNumber). Fails if multiple scans have an identical `scan-type` or scanning procedure definition with the same name. Passes if `scan-type`s are unique. Returns sequences (SeriesNumber) sharing an identical `scan-type`.
ArchivingValidator	HasNifti	Datasets are automatically converted to NIfTI (depending on project configuration). Test passes if the given scan has an existing NIfTI resource. Fails if NIfTI resource is missing.
ArchivingValidator	HasPhilipsPrivateTags	Passes if the dataset has Philips private tags stored in the DICOM header. Fails otherwise.
ArchivingValidator	HasPreferredT1	Sessions may have multiple versions of T1 images (captured by HasDuplicatedSequence). In those cases, and in order to identify which one may have the best quality and be selected for further processing, it is possible to rely on the possibly associated reconstructions along other axes e.g. AXIAL and CORONAL). It is assumed that reconstructed versions are generated for the preferred version of the…
ArchivingValidator	HasRescaleParametersInScans	DICOM rescaling parameters specify the linear transformation from pixels in their stored representation to their intensity values for proper data usage. This test passes if all imaging session scans have rescale parameters available in the DICOM metainformation headers. Fails otherwise.
ArchivingValidator	HasUncompressedPixelData	Passes if the Pixel Data portion of the DICOM dataset is uncompressed. Fails otherwise.
ArchivingValidator	HasUsableDWI	This test determines if session has a usable Diffusion-weighted (`DWI`) scan suited for further processing. This test passes either if there is one unique and valid DWI sequence or if, in case of multiple matches, only one of them is labelled as `usable`. Fails otherwise.
ArchivingValidator	HasUsableFLAIR	This test checks if a session has a usable FLAIR scan suited for further processing. Passes either if there is one unique and valid FLAIR sequence or if, in case of multiple matches, only one of them is labeled as `usable`. Fails otherwise.
ArchivingValidator	HasUsableIR	Test determines if session has a usable Inversion Recovery (`IR`) scan suited for further processing. This test passes either if there is one unique and valid IR sequence or if, in case of multiple matches, only one of them is labelled as `usable`. Fails otherwise.
ArchivingValidator	HasUsableReversedDWI	This test determines if session has a usable reversed phase-encoding Diffusion-weighted (`rDWI`) scan suited for further processing. This test passes either if there is one unique and valid rDWI sequence or if, in case of multiple matches, only one of them is labelled as `usable`. Fails otherwise.
ArchivingValidator	HasUsableT1	This test determines if session has a usable T1-weighted (`T1`) scan suited for further processing. This test passes either if there is one unique and valid sequence labelled as T1 or if, in case of multiple matches, only one of them is labelled as `usable`. Fails otherwise.
ArchivingValidator	HasUsableT2	Test determines if session has a usable T2-weighted (`T2`) scan suited for further processing. This test passes either if there is one unique and valid T2 sequence or if, in case of multiple matches, only one of them is labelled as `usable`. Fails otherwise.
ArchivingValidator	HasValidAccessionNumber	This test passes if an MRI Session AccessionNumber (AN) can be parsed and its project, session/visit and date information is valid and consistent. Fails otherwise. If the MRI Session project is in the excluded projects list, the test is skipped.
ArchivingValidator	HasValidDcm2niixVersion	Image data is automatically converted to NIfTI format (from DICOM) once a session is archived into XNAT. Converting data to NIfTI eases the usage and further processing of the images. Tool `dcm2niix` is used to automatically convert (via pipeline) all imaging scans to NIfTI file format. This test checks if the conversion procedure registered the version of `dcm2niix` used in the logs. Test passes…
ArchivingValidator	IsAccessionNumberUnique	The AccessionNumber (AN) is a supposedly unique code that contains project, session/visit and study date information. This test passes if an MRI Session has its AN consistently unique across the current XNAT instance. Fails otherwise. If the MRI Session project is in the excluded projects list, the test is skipped.
ArchivingValidator	IsAcquisitionDateConsistent	A session is composed of a set of scans (images) acquired at specific timepoints, usually (but not mandatorily) all on the same day. This test checks whether the date of an imaging session is consistent across its scans, comparing the session `date` attribute (XNAT) with the `AcquisitionDate` field from the headers of the first DICOM file in each scan. This test passes if dates match between sess…
ArchivingValidator	IsASHSRunnable	This test checks that the given MRSession fulfills the requirements to run `ASHS`, a multimodal pipeline for the segmentation of hippocampal subfields that uses a T1w and a Inversion Recovery (IR) set of scan images. Fails if no MRSession scans are suited for running `ASHS` pipeline; passes otherwise.
ArchivingValidator	IsBAMOSRunnable	This test checks that a given MRSession fulfills the requirements to run `BAMOS` (Sudre et al., IEEE TMI, 2015), a multimodal pipeline for the segmentation of white matter lesions. `BAMOS` works with T1s and FLAIRs. This test passes if the right scans can be found, fails otherwise.
ArchivingValidator	IsClassicDICOM	Every dataset should be uploaded to XNAT using the classic DICOM format. Passes if the scan is stored in classic DICOM. Fails if stored in enhanced DICOM.
ArchivingValidator	IsDtifitRunnable	This test checks that the given MRSession fulfills the requirements for running FSL dtifit application. Fails if no MRSession scans are suited for running dtifit (see result/report data), passes otherwise.
ArchivingValidator	IsFreeSurferRunnable	This test checks that the given MRSession fulfills the requirements for running FreeSurfer. Fails if no MRSession scans are suited for running FreeSurfer (see result/report data); passes otherwise.
ArchivingValidator	IsInsertDateConsistent	Every time an imaging session is successfully archived, XNAT registers the completion of the archiving event with a timestamp (referred to as the session `insert date`). Such event includes the transfer, storage and sorting of received images. This test passes if two conditions are met: (a) `insert date` should be close enough (less than 3 hours) to the date of the `most recent modification` of e…
ArchivingValidator	IsPhilipsVersion519	The scanner software version used for generating an MRI dataset is registered in the DICOM metaheader as `SoftwareVersion(s)`. This test passes if an MRI Session was acquired using version 5.1.9 of the manufacturers software. Fails otherwise. If no SoftwareVersion(s) attribute is found in the DICOM metaheader, the test is skipped.
ArchivingValidator	IsPhilipsVersion540	The scanner software version used for generating an MRI dataset is registered in the DICOM metaheader as `SoftwareVersion(s)`. This test passes if an MRI Session was acquired using version 5.4.0 of the manufacturers software. Fails otherwise. If no SoftwareVersion(s) attribute is found in the DICOM metaheader, the test is skipped.
ArchivingValidator	IsStudyDescriptionCorrect	Every scan should have its Study Description field matching the project's ID. This test passes only if all scans match the project's name. Fails otherwise.
ArchivingValidator	IsT2T1CoregistrationRunnable	This test checks that the given MRSession fulfills the requirements to run a multimodal pipeline for the coregistration of T2 scan image into T1 image space. Fails if no MRSession scans are suited for running `T2T1Coregistraton` pipeline, passes otherwise.
ArchivingValidator	T1wHasValidGrayscaleRange	MR images include attributes for scaling (slope and offset/intercept) used to generate final image intensity values once applied to stored data values. This Test -mostly informative- focuses on `T1W` scans to evaluate the _normality_ of the scaling attributes and to collect data scaling attributes, stored data min./max. and the cardinality of represented grayscale levels. Test passes if `scaling …
DTIFITValidator	DTIFITSnapshotFA	This test creates a snapshot of the Fractional Anisotropy (FA) map generated by TOPUP_DTIFIT. Passes if the snapshot is created successfully. Fails otherwise. Does not tell anything on the segmentation quality.
DTIFITValidator	DTIFITSnapshotRGB	This test creates an RGB snapshot of the principal eigenvector (V1) map generated by TOPUP_DTIFIT. Passes if the snapshot is created successfully. Fails otherwise. Does not tell anything on the segmentation quality.
DTIFITValidator	DTIFITSnapshotTOPUP	This test creates an snapshot of the distortions corrected by TOPUP. The `TOPUP`-corrected version of the image (red colormap) is overlaid with the original image (green colormap). Passes if the snapshot is created successfully. Fails otherwise. Does not tell anything on the segmentation quality.
DTIFITValidator	HasCorrectANTsVersion	This test checks the version of ANTs used. Passes if ANTS outputs were created using the expected version (`2.3.1.0.post149-gd15f7`).
DTIFITValidator	HasCorrectFSLVersion	This test checks the version of FSL used. Passes if TOPUP_DTIFIT outputs were created using the expected version (`6.0.1`).
DTIFITValidator	HasCorrectItems	Passes if a TOPUP_DTIFIT resource is found and such resource contains the expected items.
FDGQuantificationValidator	QuantificationResultsShape	`FDG_QUANTIFICATION` resources have quantification results stored as tabular data in a CSV-formatted file. This test attempts to read the CSV file and assert that its dimensions match the expected shape. Test fails if file content cannot be parsed as CSV or if data dimensions do not match the expected size (2436 rows x 6 columns). Passes otherwise.
FreeSurferValidator	AreCAVolumesConsistent	Checks that the volumes of the Cornu Ammonis main subregions from FreeSurfer hippocampal segmentation results (any mode) are supposedly consistent in size. Passes if `CA1` > `CA4` > `CA3` and fails otherwise.
FreeSurferValidator	HasAbnormalAsegFeatures	Controls whether FreeSurfer-generated `aseg` features are within target intervals defined by 99th-percentiles of a sample distribution (estimated on all results from ALFA_OPCIONAL and ALFA_PLUS projects). Features include raw volumes and standard deviation of intensity values measured over each region's mask. Passes if less than 5 regions show abnormal values (counting both volumes and std). Fail…
FreeSurferValidator	HasCorrectFreeSurferVersion	This test checks the version of FreeSurfer used. Passes if FREESURFER6 outputs were created using the expected version (i.e. `v6.0.0-2beb96c`).
FreeSurferValidator	HasCorrectItems	Passes if a FREESURFER6 resource and the expected files according to a given list (see report) are found. Unknown items are reported unless identified as hippocampal subfields (or related), "touch" or log files. Fails if some expected files are found missing and returns a list.
FreeSurferValidator	HasCorrectOSVersion	This test checks the OS kernel version on which FreeSurfer was executed. Passes if OS kernel version matches the expected version (i.e. `4.4.120-92.70`); fails otherwise.
FreeSurferValidator	IsFreeSurferTimewiseConsistent	Processing outputs should *always* be newer than their input data. This Test checks that FreeSurfer outputs are chronologically consistent (i.e. newer than) with the date of insertion of the MRSession in XNAT and the date of creation of the NIFTI converted image files.
FreeSurferValidator	IsIRMultispectralHippoSegRunnable	This test checks the viability of a given MRSession of running FreeSurfer hippocampal segmentation in multispectral mode (mode B) by using an additional IR scan. Fails if no IR scans are available for running the hippocampal segmentation in multispectral mode; passes otherwise.
FreeSurferValidator	IsT1IRHippocampalSegmentation	This test asserts that FREESURFER6 resource contains T1w+IR multispectral (mode B) hippocampal segmentation outputs. Passes if expected T1w+IR output files generated by FreeSurfer hippocampal segmentation procedure are found; fails otherwise.
FreeSurferValidator	IsT1OnlyHippocampalSegmentation	This test asserts that FREESURFER6 resource contains valid T1w-only (mode A) hippocampal segmentation outputs. Passes if expected T1w-only output files generated by FreeSurfer hippocampal segmentation procedure are found; fails otherwise.
FreeSurferValidator	IsT1T2HippocampalSegmentation	This test asserts that FREESURFER6 resource contains T1w+T2w multispectral (mode B) hippocampal segmentation outputs. Passes if expected T1w+T2w output files generated by FreeSurfer hippocampal segmentation procedure are found; fails otherwise.
FreeSurferValidator	IsT2MultispectralHippoSegRunnable	This test checks the viability of a given MRSession of running FreeSurfer hippocampal segmentation in multispectral mode (mode B) by using an additional T2w scan. Fails if no T2w scans are available for running the hippocampal segmentation in multispectral mode; passes otherwise.
FreeSurferValidator	ReconAllAparcSnapshot	This test creates a snapshot of the results generated by FREESURFER6 focusing on cortical areas and others (CSF, corpus callosum). Passes if the snapshot is created successfully. Fails otherwise. Does not tell anything on the segmentation quality.
FreeSurferValidator	ReconAllAsegSnapshot	This test creates a snapshot of the results generated by FREESURFER6 focusing on central subcortical structures. Passes if the snapshot is created successfully. Fails otherwise. Does not tell anything on the segmentation quality.
FTMQuantificationValidator	QuantificationResultsShape	`FTM_QUANTIFICATION` resources have quantification results stored as tabular data in a CSV-formatted file. This test attempts to read the CSV file and assert that its dimensions match the expected shape. Test fails if file content cannot be parsed as CSV or if data dimensions do not match the expected size (2010 rows x 6 columns). Passes otherwise.
PetSessionValidator	HasUsableT1	PET image data require structural information to be used in combination with PET data for processing. Specifically, a valid MRI T1 sequence from the same subject is needed as close in time to the PET acquisition as possible. This test attempts at selecting an MR session with a suitable ALFA+ protocol T1 sequence from all the available subject-related MR sessions in XNAT. To do so, it uses existin…
PetSessionValidator	IsCentiloidRunnable	This test checks that the given PETSession fulfills the requirements for quantifying the brain's amyloid load using the `Centiloid` method. This test passes if: session's PET tracer is `Flutemetamol`, scanning sequence `PET_Flutemetamol_4x5min` is suitable for processing and if `HasUsableT1` test has successfully passed. Fails otherwise.
PetSessionValidator	IsFDGQuantificationRunnable	This test checks that the given PETSession fulfills the requirements for quantifying the cerebral glucose metabolic rate. This test passes if: session's PET tracer is `Fluorodeoxyglucose`, scanning sequence `PET_FDG_4x5min` is suitable for processing and if `HasUsableT1` test has successfully passed. Fails otherwise.
PetSessionValidator	IsScannerVersionCorrect	The PET scanner manufacturer, model and software version used for generating a dataset is registered in the DICOM header. Asserting its consistency across acquired datasets might be critical when comparing them longitudinally. This test checks if a PET Session was acquired using a `SIEMENS Biograph64 VG51C` scanner. Fails otherwise.
PetSessionValidator	IsSeriesDescriptionConsistent	ALFA+ PET protocol includes the tracer in the DICOM Series Description (scan type) as well as in the Study Description (session type). This test passes if a given scan has tracer-related information consistent across Study and Series descriptions. Test skipped if scan is not a PET scan. Fails otherwise.
PetSessionValidator	IsSubjectIdCorrect	PET scans are acquired in an external site and the internal volunteer IDs are afterwards assigned following a (pseudo)manually procedure highly sensitive to human errors at data entry. This test checks if the Subject ID is valid, i.e. composed by 5 numeric digits. Fails otherwise.
PetSessionValidator	IsSubjectWeightConsistent	Checks if subject's weight is registered in the DICOM header and if the value represents a realistic weight, i.e. ranges between 40 and 150 kgs. Fails otherwise.
PetSessionValidator	IsTracerCorrect	PET imaging technique detects gamma rays emitted by a positron-emitting radionuclide (tracer) introduced into the body. PET image acquisitions register in the DICOM header information about the specific tracer substance used, which is retrieved and stored in XNAT. This test passes if the Tracer DICOM attribute consistently matches the tracer-related information in the Study Description. Fails oth…
PetSessionValidator	IsTracerDosageConsistent	Checks if total amount of radiopharmaceutical dose administered to the patient, measured in Becquerels (Bq), is registered and has a consistent value. This test checks if the total amount of radiopharmaceutical injected dose is within an acceptable range of 1.5e8 - 3.5e8 Bq. Fails otherwise.
SPM12SegmentValidator	HasCorrectItems	Passes if a SPM12_SEGMENT resource is found and such resource contains the main expected items.
SPM12SegmentValidator	HasCorrectMatlabVersion	This test checks the version of Matlab used by SPM toolbox. Passes if MCR version matches `7.10.0.499` and Matlab version matches `R2010a`; fails otherwise.
SPM12SegmentValidator	HasCorrectOSVersion	This test checks the OS version on which SPM12_SEGMENT was executed. Passes if OS version matches the expected kernel version (`4.4.120-92.70`); fails otherwise.
SPM12SegmentValidator	HasCorrectSPMVersion	This test checks the version of SPM used. Passes if SPM12_SEGMENT outputs were created using the expected version (i.e. `SPM12 Release 7219`).
SPM12SegmentValidator	HasNormalSPM12Volumes	This test runs the quality-predicting procedure on the SPM12_SEGMENT resource based on its estimated GM and WM volumes estimated by SPM12. Test passes if volumes are within boundaries, i.e. `GM` volume ranges between 480000 and 900000; `WM` volume ranges between 300000 and 600000). Test fails otherwise.
SPM12SegmentValidator	SPM12SegmentExecutionTime	This test checks the execution time of `SPM12_SEGMENT` in the log files. The test passes if execution timespan is within an acceptable range of time (i.e. 5 to 30 minutes); fails otherwise.
SPM12SegmentValidator	SPM12SegmentSnapshot	This test creates a snapshot of the results generated by SPM12_SEGMENT. Passes if the snapshot is created successfully. Fails otherwise. Does not tell anything on the segmentation quality.
SPM12SegmentT1T2Validator	SPM12SegmentSnapshot	SPM segmentation in multi-channel mode might misclassify as c5 tissue some c2 regions such as the `pallidum` and the `dentate nucleus` (known issue), appearing those as _holes_ in the c1+c2 maps. This test estimates the size of such _holes_ when present, failing if its size > 20000 and passing otherwise. In addition, test generates a modified version of the original c2 map with those misclassifie…
